# Supplementary material for: Constraint and Adaptation in newt Toll-Like Receptor Genes
Source: Genome Biol Evol. 2014 Dec 4;7(1):81–95. doi: 10.1093/gbe/evu266 (PMC4316619; doi:10.1093/gbe/evu266)
Supplement: Supplementary Data [file supp_evu266_suppl_data.zip]

Archive with 2 entries (2 files):
- Full_coding_sequences_of_Lissotriton_TLR_genes_assembled_from_transcriptomes.fas
- Babik_et_al_Supplementary_Information_without_code_fields_revision.doc
