# Supplementary material for: Constraint and Adaptation in newt Toll-Like Receptor Genes
Source: Genome Biol Evol. 2014 Dec 4;7(1):81–95. doi: 10.1093/gbe/evu266 (PMC4316619; doi:10.1093/gbe/evu266)
Supplement: Supplementary Data [file supp_evu266_suppl_data.zip › Full_coding_sequences_of_Lissotriton_TLR_genes_assembled_from_transcriptomes.fas]

>TLR01_ORF
ATGGCAGGAATTTTACTAAGATCGTTTGTGTTACTCTCCAACTTTATGTTCTCCATGTCC
AACACCTTGCATCTGCCTACAAACACAGAATATACTGCAAACTTCTCACATAGCTCTCTG
CTGAGTGTTCCCAAGAACCTGCCACTGCAGACAACTATCTTGGATTTACAATCGAATAAT
ATATCCATACTTGTGATGTCAGACTTCAGCTATTTATTGAAACTTAAAGTCCTTAACATG
TCACACAATAAATTGAGTGAGTTGGATAGCAGCATTTTTTCGCTCAACAAAGAGTTGGTA
TACCTGGATCTGTCTCATAATCTGCTGGCTGTTATTTATGGTCAGTTTAAAGAAGGGCTT
CAACACCTGGATCTTTCGTTTAATCATTTCAACTCTTTGTCCACGTGTGAAGTATTTAAA
AATTTGATGCATCTGAAATATTTGGGGCTAGGGGCTGCAACGGTGCAAAAATCTGATTTA
AAATGTTTTCAAAGTTTGAGGCTACACACTGTACTTCTGGAGTTAGAAAATCTCTCTCAT
TATGAATCTGGTAGCCTACAAATCTTAAACACTCTGAAGCTTCAGCTTGTGCTACCAAAA
AAGGACATGGACCCCTACATTCTTTTGTCTGATGCGGTCAACAGTGCCCAGATTTTAGAA
CTCTCAAATATGAATTATGCAACGACACATATAGATGCAGAAAGCTTCACAAATTCAAGG
GTTTCTGATATCACTATGATCAATGTGACATTGAGCTGGAGTAATATTGTTAAGTTGTTT
CAGGCCTTCTGGAAATCATCTGTTAAATTCCTAAAAGTGGAGGAAATGACAATAATGGGA
GCAATTGAAAGTGAATATTTTGATTACAGTGCAACTTTAATACAAGAGGTGATGTTCCAA
AATGTTACCATTACTGATTACAGATTTTCACAAGCTATTGTATACACATTTGTTTCTGAA
ATGAATATTCTAAGTTTGACAGTTACTCATGCCAATGTTCTGTTTATGCTTTGCCCATCC
AAACCTAGCATATTTAGAAGTTTGAAGTTTCCACACAACGCACTGACAGATGATATTTAT
CAAGATTGCAGCAATTTAGCTAATTTGGAATCATTAATGTTAGCATGGAATAAATTAAAG
AAGTTATCTAAAGTAAGCTCTATGACCACCCATATGATCTCTCTGCAGAATTTGGATGTG
AGCCACAATTCTTTGCAGTACGAGATGGGTGAAGACTGTCATTGGCCAGAAACCATTGTT
AATTTAGACTTGTCTGAAAATCAGTTGACCGAATCTGTTTTCATATGTTTGCCTATAACT
GTCAAAAAGCTTGATCTGCACAGTAACCAGATTGACCACATCTCCTGGGAAATAAGACAG
TTTGCAGCTCTAGAAGATCTGAATCTTGCATCTAATCGACTAAAGGATCTTCCTGATTGC
CGCCCTTTTGGCAATCTTGTTGTGATGAACGTGGCAAAGAATTCCATTCAGACACCCTCC
CCTGATTCTCTTTATAGCTGCCCGACTGTAAAGACAATACAGGCAGAACATAATCCATTT
CAGTGTAATTGTGACATAAGGGAGTTTGTTTATCGAGAAAAAGAGTCATCTGCACGGTTG
CCAAAATGGCCTGAGTCTTACCGATGCGCATATCCAGAAACCCTTAAGGGAACATTACTG
CAGGACTTTCACATTTCTGAATTATCCTGCAATAGATCGCTTTTAATTGTTCTGATTTTC
CTTACTGTTGCCATCTTAACCTTGTCTTTGTTTTGCCTGTGCAAATACATGGACATTCCT
TGGTATATGAAGATGATATGGCAGTGGACACAAACAAGGCACAGGACTAAAAACAGGAGG
ATCACACAGCAGAACCTGCAACAGAACTTTGCTTTCCATGCCTTTGTCTCATATAGTGAA
CATGACTCATCATGGGTGAAGGAATTCCTCTTGCCTAATTTGGAGAGGGAAGATGGGTCT
ATACAGATCTGTCAACATGAGAGGAACTTTGTTGCAGGAAAAAGTATTGTTGAAAATATT
ATTAACTGTATAGATAAAAGCTTCAAATCCATCTTCGTTCTGTCTCCTAATTTTATCCAG
AGTGAGTGGTGCCATTATGAGCTCTACTTTGCCCAACACAAAGTGTTTACTGAAAACTCT
GATGACTTAATACTTATTTTATTAGAACCCATCCCAAAGTACCTAATTCCTGCCAGATAT
CACAAGCTGAAGGCTCTCATGGCTCGTAGAACCTACCTAGAGTGGCCAAAGGAAAAAGGA
AAACAACGGCTTTTTTGGGCCAACCTGAGGGCGGCAATTACCATTAACCTGGTTGAGTCT
GACGATGAGTTGATCACGTAG
>TLR02_ORF
ATGCTGTCCATAACATGGATATGGGTTTTGCAGGTGATGATAACTACTACCCGTTCAGAG
AACCCTACACCAATTGGTCCTTGTGCATCGTTTTGCAGTTCTAGAAATTTCTGTGGCTGC
ACATCAATGAATTTAAAACATTTTCCTTCAGGATTACCAAGTGGAATTCAGTATCTAGAT
TTGTCAATGAATAATATCTATCAGATAACTGGAAATGATCTGAAGGCTTATGTGCAGCTA
AAAATACTTCTATTGCAATCTAATGAAATTAAAACAATAAATGATGATGCTTTTAATTCC
AATAGGAATCTAGAACATTTGGATTTATCCTACAATAACTTGACTGGTTTACTATTTTCT
TGGTTTGAACAACTTTCTTCATTAAAGGTTTTAAACCTTCAGGGGAATTACTACAGAACA
CTTGGAACAAATCCCTTGTTTACTCGTCTTCCAAGTTTGAAATACTTCAGATTCGGTAAT
CCTTATTTTTTGGCCATAGAAAATCATCCCTTTGAAGGAATAACAGACCTTGAACTACTT
GAGCTAGAGGCTATAAATCTTAACAGCTACCAAAATGGAAGCTTGAGCACGTTTAAGAAA
ATAACTCACATGGTCATAAATGTTAAACAAGATTCCCTATTTAGTATTCTTGGAGATATC
ATAAACTCAGTGACTTGGTTAGAAATTAGGAATGCAGATTTTAAAAGTCCAGAGAGTGTA
GCAGGAATGGATGTCTTGATTCCTTCAGTAGTACAGAAACTCACCCTTAGAAATGTCTCA
CTGACAGATAATAGTGTATTAAAATTTATTGAAGTTGCAAACAGGTACATACATGTGCTA
GAATTAGACTTAGAAGAATCTACTTTATATGGAACAGGGCAGGCAGGTCAAGTTGTTTTC
ACTGGGCCAGGCTCGATTAGAGTAGTGGCTATCAGAAGTTTACTAATTCCAGATTTCTCC
CAATTTTCTGACCTACATTTCCTTTATACCTTACCTGTAAATATGATAAGTGTAACATGT
GTAGACACAAAAGTTTTTTTGGTTCCCTGTGAAGTTTCACGATCATTCAAATCATTGCAA
TATCTTGATTTTAGTAACAATTTGCTTTTCGATTTGGCTTTGAAATTTTCCTTCTGTCAT
GGTGTGGGTGGGGAAGCTTGGCCCATGCTGAGAACTTTAAATCTTAGTAGAAATTCTTTG
ATTCATTTAGGCAGCGTTGGAGAGTACTTGTCTGAACAAAAATACCTGACAAGCCTTGAT
ATTAGTCAAAATAACTTTGCAAGTCAAATGCCACCAGTGTGTCACTGGCCTAAAACACTT
ACAAATTTAAACATTTCAATGTGTCAAATTACACGTATAAACTCATGCATTCCTACAACC
CTTGAAATTTTGGATGTTAGCAGTAATACACTGAGTACCTTTGCAGTCAGACTTCCGCTG
CTCAAAGAACTTTACATTGCAAAAAACAAACTGATGAGATTACCAAGTGCCGCTGATTTG
CCGTATTTAATATCGCTAACGATTAGCACAAACTCTTTCAATGGCTTCTCCGAAGAAGAG
TTGGAGCCTTTTGCGAACTTAAGGGCATTGGATGCTCGAGATAATAACTACAGGTGTTCA
TGCTCATTTTTATCTTTCATTCATAACCACAAAAGTGTTTCTGGTATGTTAACAGGTTGG
CCAAAGGACTATGTATGTGATTCACCATCCTCCATGAGGGGAATTCAAGTTGAGGATGCA
CATCTTCCTTTAATCTGGTGCCATCAGACGTTAATTGTGTCACTAATATGCAGTGTGGTG
CTATTGGTAGTAATCATCAGTGTGGTCCTTTGCTACAAATATCATGCAATCTGGTATGCC
AAGATGATTTGGGTATGGCTTAAGGCAAAGAGACAACCAAGAAGGGTATCCATGGAAGAC
ATCTGCTATGATGCCTTTGTCTCCTACAGTGAAAGAGACTCTGAGTGGGTTGAAAACATA
ATGGGGCATGAACTAGAGAATGCAAACCCTCCATTAAAGCTTTGTCTTCACAAACGTGAC
TTTGTTCCTGGTAAGTGGATCATTGATAACATCATTGACTCTATGGAAAAAAGCCGCAAG
ACTCTCTTTGTGCTGTCGGAATACTTTGTGCAGAGTGAGTGGTGCAAATATGAGCTGGAG
TTCTCACACTTTCGTCTTATTGATGAAAACAACGATACCGTCATTCTGATACTTTTAGAG
CCGATTGAGAAGGAAACAATTCCAAAGAGATTCTGCAAGCTGAGGAAAATCATGAACACA
AAAACCTATCTGGAGTGGCCGCTTGAGGAATCTCAGCAACATATATTTTGGTTCAATTTA
AGAGCTGCATTGCAATCAGAACATTTCCCGACATCAACTCGGACTGATCTGTTACTCTAA

>TLR03_ORF
ATGAAGAAAGACTTTCCTTTTTGGGTTAGCAAACTTCTACGGCTGCTTCCATTATGCATC
CTGTGCACTTCAGCCGCAAATCCATGCAAGATCAGCCAGGAAATTGCCGACTGCAGCCAC
CTCAAGCTGAAGGTTATTCCGCCTGATTTACCAACCAACATATCTGTATTGAATCTTTCT
CATAACCAGTTGACCACATTACCATCAGCAAATCTTTCACGATACAACCAACTCACTCAA
TTATTTGCCGGATTCAATGCTATTTCCAAGTTGGAGCCTGAATTATGTGAGATCCTGCCA
CTGTTACAGGTATTGAGCCTGGAACACAATGAACTTCATCGACTGGGTGAAAAATATTTC
AGATTTTGTGGGAACCTGACTGAACTCAGATTGGACTCCAACAGAATACCAGAAATTAAA
GGGGATATTTTCAAGGACCTCAAGAATTTGAGAAAGCTCGATGTATCTAAGAACAGGCTG
CCTTCTGCAAAACTGGGATCGCAGCAGCAATTGCAGAATCTTCAAGAGCTTAGGTTAGCT
TCCAATAAGATCAGTCAGACAACTAAAGAGGATTTTGGGTTTCTCAGCAACACATCCTTA
GCCTTACTTGACTTGTCATCGAATCCTCTGCAAAAGTTTGTTCCAGGCTGTTTTCATGCA
ATTGGAGATCTTCACACACTGACTTTGGAAAACCTTCAGCTGAGCCCAGATCTTACCGAG
ACACTCTGCTCAGAGTTATCAGGAACAGGAATTCAGACACTCATGCTACGTAACAGCCAG
CTTTCAAGAATTAGCAACACAACTTTCAGAGCACTTCAGAAAACCAACCTCACAGTGTTA
GATCTTTCTAAAAATGGCTTGTCTGTAATTGAAAATGACGCTTTTACTACTCTAACACAT
TTAGAGTATTTGAGTTTGGAGGAAAATGTCATTGCTCACTTAACACCACGGACATTTTCT
GGGCTATCAAATGTGAAATTTTTAAATTTAAGGAAGTCTTTTGGAGGCGGAAAACATTCC
AAAATTGAAGACTTCTCATTTCAGCCCCTGATGCATTTGGAAAATCTAATTATGGATGAC
AATATTTTTTCAGGAATTACAGAACATATGTTCATTGGGTTGAGAAGCCTGAAATATCTG
AGTTTATGCAGATGCTCCATAGGCTTAAGAACTGTAACAAATACAACATTTTCATCCCTT
GCTGACTCTCCTTTGATTTCACTCAATCTCACGGAAAGTGGAATTTCAGAGTTACAAAGT
GGAGCTTTTTCACAGTTCAAGCATTTGAAGGTTCTTGAAGTGGGACGTAACAACATTGAC
CAAGAGCTAACAGGCGACGAGTTTAAAGGCCTTGACAATATTGAAGTGATTTATATCTCA
TACAACAAACGCCTCATATTGACAAGTGATTCCTTCCGATTTGTTCCAAGTCTTAAACGG
CTGTTGATGAGGAAATTGGCAATGACCAATTTGAATCTAAGTCCGTCCCCATTTTATGCT
CTACAAAATCTGACAGTGTTGGATGTAAGCAACAACAACATAGCCAACATGCAGGAGGAT
ATATTTGATGGACTTTTGAATCTCGAAATCTTAAATTTAGAGCATAATAACTTGGCCCGT
CTTTGGAAGAGCGCAAATCCTGGCGGCCCAGTACTGTTCTTAAAAGGTCTCTTTGGCCTT
AACATAGTTCGCCTAAGCTACAATGGGTTTGATGAGATACCTATAACGGCTTTCAAGGGC
TTGTCTCAATTAAAGCAGTTGGAATTGCAATCAAATATGCTGAATTTACTCAGACCATCT
TTATTTGAGGACCAAGTCTCTCTTACGATGTTAAACCTCCAGAAGAATCTTGTCACAACT
GTAGAAAAAGATGTTTTTGGGCCAGTTTTCAAGACCATGGAAAACTTGTACATGGGGTTC
AACCCATTTGATTGTACATGTGAAAGCATCTCCTATTTTGTTAATTGGCTGAATAGCACT
AAGGCAAATGTTTCTCGACTAAGTTCGGATTATGTTTGTAACACTCCATCAAAGTACTAT
GGAATTTCAGTAATGAAGTTTGATAATGCTCCATGCAAAGACAGTGCCCCATTTAGACTA
CTTTTTATACTAACTGCCAGCGCCGTCTTTGTAATCCTATTTGTGGTAATGGTCATCCAC
TTTCAAGGATGGAGAATGCAATTTTACTGGAATGTTTCTGTTAATAGAATTCTTGGCTTT
AAGGAAATTGATAAAAGAACAGAACATTTCATATATGATGGCTACATTATTAATGCCAAG
AAGGACACTGAATGGGTAGACAGGAATTTGATTCCACTGGAAGAAAATGGCACTCAAACC
CTTAAATTTTGCTTTGAGGAACGAGACTTTAAAGCTGGTATCTCTGAGCTTGAAGCCATC
GTAAATAGTATGCAAAGCAGCAGAAAGGTAATTTTTGTTGTAACTCATCGCCTCCTGAAG
GATGCGTGGTGTAGAAGGTTCAAGGTGCATCATGCTTTATACCAAGCTATTGAACAAAGT
CGGGATTCCATCATACTCATCTTTCTTGACGACATCCCTGATTACAAGTTGCATCAGACA
TTAAACTTGAGACGAGGGATGTTTAAATCCAACTGCATTTTGGATTGGCCTGTTCAGAAA
GAACGGGTGAATGCATTTTATCAGAAGTTAAAAGTAGCGCTGGGCTCCAGTAACACAGCA
AGTTGA
>TLR05L_ORF
ATGGCCCCTCCAGCTATCCGTATTCTCCAAAACTGTACCATGTCTTGCTGGATCATCCTC
CTTGCTACAGGCTCAGCCCTGGCCTCCCTGAGCAGCTGTAACATCGCGCTTGTGAAGAAT
ACCATTGTGGCCAACTGCCTGGCACAGGGTCATTTAACCATACCAGATATATCCCCATCT
ACACAGGTGATTCTCATGTCTTTCAACAAAATTTCATACCTTACAGAGTCTTCCTTCCCT
CCCCTGGCAAGTGCCAAGACCCTGACACTGGGCATGCAGTTAGCAGGCGAACTGTACATT
GGAGAGAGTGCCTTCGGCAGGCTTGGAAACTTGACCTTCCTCGATCTGGGCGGGAACAAA
CATCTAATGCTCCATACCAAAGCCTTTGCAGGTCTGGGCAAGCTGGAGGTCCTTTTGCTC
GACCATAGTGACTTGAGGGATGGTGTGCTGCAGAATGGCTACTTTCAAGAACTTCTGTCA
TTGAAGAAGCTGGATCTCACAGGCAATCAGATCCAAATGGTGAGGCCTGATCCTAGCTTT
AGTGCCTTGAAGATGCTGCAGTCATTGCACCTGAAACGCAACAAAATTGATTCATTATGT
GGAGAAGATCTCCAGCACCTCCAAGGCCACCATCTTTCTATGTTGGACCTCTCGTCTAAC
CAACTGTCATACAGACAGCCAAGAATAAGCCAACCAATGTGTACCAACCCCTTTCACAAC
ATCAGCATCGACACCCTAGACATCTCCTCCAACCCTTGGAATGTGCAGGGTGCTGAGCAG
TTCTTCCAGACTATTGCCGGATCCCAAGTGCGTCATGTGCAGATGCAACATTCTAGCAGC
TTAGGTAGCTCCTTTGGGTTTAAAAACATACCGGATGTCAATGCAGCAACCTTCTCTGGA
TTGAATAAAAGCAATGTCTTGTCCCTGGATCTATCAAATGGATTTATTTCAATGTTGTCC
CCCAGGGTCTTCTCAAGCCTTCCTCAACTCCAGGCCCTAAATGTGGCTTCAAACAAGATC
AACAGGCTTGACAAGGAGGCCTTCTTTGGGCTCCAAAATCTACAGTCACTGAATCTGTCC
TACAATCTTTTAGGCGAGCTGTATAGAGAAAGTTTTGAAGTTCTGAAATCCTCACCCCTT
CAGTCCCTAGATCTCAAATCCAATCACATTGGTGCCATTCAGTATAATGCTTTCAGTGAT
TTAAGTTCATTGCAATCTCTCAATCTGGGAGACAATTCCCTGACCACTATCCCATCTATG
CAGCTCCTTAGCCTGAAATATGTGTTTTTGGGAGAAAATCGAATAAGGGATGCCTATGGC
ATAGGTTCGTTTGCCAGCAGTGCGACCCTCATTGACTTAGCCTATAACCGCCTGCAGGAT
CTAGGAGAGTTCTGGCAAATCATACGTATCAGAACACTGGAACACCTCTTTTTGTCTCAC
AATATGATCTCTAGATGTTCTGCCAAACCAGAGGTTTCGATTCCTGAAGACAACAATCTC
CGTATTCTGGATCTGTCCCACAACTCGCTGGGTACAGTGTGGACCTCGGGGGCTTGCCTG
AACATTTTCAGTAATTTGAAGAAACTGATATCATTAGACCTATCTCAAAATTATCTCTCA
ACCTTGCCGGAAAACCTGCTTCAGGGCCTAGTGTCTCTACAAAATCTGGATCTCTCCAGT
AATTCATTGCCGTCTATTCCCAACCAGCTCCTTCAGGGTCTGGCATCACTTAAAATTCTG
AGGTTGAACAGTAACAGCTTCATTACCCTTTCACCCACTGCGTGGATGCATTTGCCTTCA
CTGAAATTCCTGGATCTTAAAGACACCTCCTTCATATGTCACTGTGGTCTGTTGGATTTC
GCAAGATGGATGGAAACAACAAATGTGACTTTGGTTGTCCCGAAGGAAAATGTCCCCTGT
CGGGTCCCTCTGGAATCATTCCAAGACACTGCCCTACTAACATACATTGAGAGAACCTGT
CTGAAACAAAATTGA
>TLR05_ORF
ATGCCTGGGACGGGCGGCGCGCGCGGGGCTGGCAGCCGTGCACACCCCAGGAGTACAATG
TCACGTCAATTTACTATGGTATTAGGAGCGGCACTACTAGTGAATTCTACCCTTGGCAAC
GGTGCCTGTACAACCACAAATAGATTTGCCTGGTTTCAGTCTTGCAAACTCACCCACATT
CCTCCTGTGCCCGAAGACATAATAAAATTCTCCTTGAGTCTCAATTATATTTTGGAAGTA
AATGCTACATCCTTCCCGCTGTTGGAAAAACTGACTCATTTAGATCTGGGCACACAACTC
ACCAATCAATTAACAGTGAGAAAAGACGCATTCAGAAATCTACCCAACCTTCATGTCTTA
GACCTGGGAGACAACAAAATGCTGCTGCTGGATCCTGATGCATTCACTGGCTTATACAGA
TTAACAAGCCTCTTGTTGTACCTTAACAGCCTTGATGGGTCGATTCTGGAAAACGACTAT
TTCCGAGATCTTGTTTCCTTGGAGCTTGTTGATCTCAATGGAAACAGCATAACACGCCTA
AAGCCTAACCCACTGTTTTACTATCTACATAGCTTCAGCATTTTGAGCCTAAAGTTGAAC
AGGATAGGGACTGTTTGTGAAGGAGACCTGCACAGTTTCCAGAACAAAAACATTCAGTTA
CTTGATCTCACAGATAACCATATGTATCCATCAGTCAACATGGACTGGGACAAATGTGGC
AATCCATTCAGAAATATTAAGTTTGAGATACTGCTAATGTCTAGTAATGGATTTAATGTC
GACAAGACACAACGTTTTTGTAAGGCCATCAAGGGAACCAAATTTATGCACCTGAACCTG
ACTCACCATACAATGGGTCAAGGGTTTGGCTACAAAAACCTCAAAGACCCTGACATGGAG
ACATTTATAGGTTTAGCAGAAAGTGAGTTGAAGTTTCTAGATATATCAAAGGGCTCTATT
TTCTCGCTCAATCCATATATTTTTGCAAAGCTCACTCAGTTGAAAACACTGATAATAACA
AATAATAAAATAAATCAAATACAAAAGGACGCATTCTTTGGCCTGAATTCTCTTCGTACC
CTTAACTTGTCAGAAAACCTCCTGGGTGAAATCCATGATTATACATTTAATGGACTTACT
AATGTTACAAACATTGAGTTGGAGAAAAACCACATTGGAATTATCCAGGAGGGTGCTTTC
AAACACCTAACAAAATTAAATAATTTAAACCTCAAAGACAATGCTTTGAAAACTGTCGCT
TTATTTGCCAAGATACCCTTTATTGAATACATGTTGTTAGGCGAAAACAAAGTGACCGAG
TTGCATTTAAAGGTAATCAATGCGTCCTTTATAGATATATCTGGAAACAGACTCAAAGAT
CTTGGGATTCTTTATGATCTTCTTTCTTCAAATGCTACCTTTATCAAGTACATTATTATG
AAACACAATGATTTGTCTCGCTGTTACAAACAGCTTCCGATGCAAAACAATCAGCTGGAA
TACCTTGACCTTGGATCAAATGTGCTGGAGCTTGTTTGGAGTTCAGGACAGTGCCTGGAT
GTCTTCACAGCCCTCCCCATGCTTCAAGTTCTTCACTTAGACAACAATTATCTTAGGTTC
CTACCTGAAGATATATTTTTTGGTCTAACATCTTTAACGAGACTCAACCTCTCCTCCAAC
ATCCTTACTTACCTCCCTCGTAATACATTTCCTGATAATCTTCAGACCCTTGATTTGTCC
AAGAACCAACTTATATCCCCAGACCCAGATATTTTTACCTTCTTGAGTCAATTGGATATA
ACAAATAACCGGTTTGTCTGTGAGTGTTCGCTGAGCAGACTTATTGTGTGGTTGAATCAC
ACCAATGTAACTCTGATTGGATCCAGAGATGATATTTCATGCATTTTCCCAAGTACGATG
ACAGAGGTCCCACTTCATATGATCATAACGGATGACTGTGACGAGGAAAACCTGGAACAC
CTGATATTTTCACTGTTTGTCTTCACGTCAGTGACTCTTATCATTCTTATGACATCCGTG
ATTATTTACGCACGCTTTCGAGGATATGCCTTTCTATTGTACAGAAACATAGTCGGCATC
CTAATGAATGACCAGAAGCAAGAGGTGGATGATGGCTGCGGCCACAGGTATGACGCCTAT
TTGTGCTACAGCAGTAAAGACTTTGAGTGGGTCCAGAATGCTTTTCTAAAAAACCTGGAC
TCACAATATTGTGAAAAGAACAGATTTAATGTGTGCTTTGAGGAAAGAGACTTCATTCCA
GGGGAAGACCACATCATCAATATCCGCGATGCCATTTGGAACAGCAGGAAGACAATCTGC
ATTGTGACAAAGCACTTCCTCCGCGATGGGTGGTGCGTGGAAGCCTTTAACTTTGCACAG
AGTAGATACTATACCGAACTAAAGGATGTTCTCATTGTAGTTGTTGTCGGAGCCCTGTCT
CAGTACCAGCTGGTGAAATTTAGACCTATTCGATCATTTGTTCAGCGGCGACAGTATTTG
AGGTGGCCGGAAGACCTCCAAGACATTGACTGGTTTTTAAATAGACTTTCAAAAAAGATT
CTTAAAGAACAGTTAGTGGAAAAGAAGATGAGAAGCCTGTCAAAAGACACAAATGCATTG
GAACTGCAAAATATAGCCACGATATCTTAA
>TLR07_ORF
ATGTTGCTGTACTCAACTATCCTGCGAAGCCACCTTCTTGTTCTTCTGTGCCTGTGCCCA
AACACCGCTGCAGCTTCCTGGTTTCCCAAAAGCCTCCCTTGTGACGTGATAGAATCTTCT
GATGATGTTTCCTTACTTGTGGACTGTGCTGATCGCCGCCTGACAGAAGTTCCAAGGGAA
ATTCCCACCAACGTCACTAATTTGACTCTCACAATTAATCATATACCACATATTTCAAAG
AAGTCCTTTCTCCGTCTCCAGCAGCTGGTGGAACTTGATTTCAGATGCAACTGCGTTCCT
GTGCGGTTGGGGCCAAAGAACCATGTGTGCACTGAGAGACTTTATATTGAGGACAACAGC
TTCACGTCACTCATGTATTTAAAATCACTGTATTTAGATGGGAACCAGCTCTTGGAAATT
CCTCGCGGACTACCTTCACACTTGCAATTACTAAGTCTTGAAGCGAACAGCATTTTTTCA
ATAACCACGAGCAATTTGACAGACATAGTAAATCTAGAAATCCTCTACCTGGGCCAGAAC
TGCTATTATCGCAATCCCTGCAACGTGTCATTTTATATTGAGAATGATGCCTTTTACAAT
CTCACAAATTTATCAGTTTTGTCTTTAAAATCTAATAATATAACACAGGTTCCTGGCAGG
TTACCATCAACTTTGAAGGAACTCTATCTGTACAACAACGTTATTCAATCTATCAGAGAA
AATGATTTTCAAAATCTTTCGCACTTGGAAATTCTTGACTTGAGTGCCAACTGTCCACGG
TGTTACAATGCACCTTATCCTTGTATCCCCTGCCCAAACAATGCCGCAATTGAGATTCAC
ATTGAAGCATTTAGCTCCTTAAAAAATCTGAAAATTTTGCGTCTTAGGAGCAATTGTTTG
CGTGAAATACCAAGCACCTGGTTTAAAAACACTAAAGAACTACAAGTATTAGATCTTTCC
CAAAACTTTTTAGCACATGAAATGGGAGAGGCCAACTTTTTGAGACTTATTCCCAAACTT
AAGGAGCTAGATTTTTCTTTTAATTATGATCTGCAAGTGTATCCTGTATTTATGAAATTG
TCAACTACATTTTCCTCTTTGTTGTCCCTTGAACGTTTCCGGGTAAGGGGGTATGTGTTT
AAAGAACTTGCCATAGAACATCTTAGACCACTGATCCCGCTCAAAAATCTAACACTACTC
GATCTGGGTACAAATTTTATTAAGGTTGCAAATTTGAGCCTATTTCAGGACTTCCCTGCT
CTCGAATTTGTAGACCTATCTTGGAATAAAATATCTCCATCCAGTGAATCTGATCAAGGT
TCTTTTTCGAATTCCAGAAATTCTGAGAACTATTTCGGCAGTGCACGGCTTCAGGACACA
CATTACTTCATGTATGATGAAAATGCACGCAGATGCAAGAGCAAAGACAAGGAGAACATT
CCATTTATTTCTTTTGTAAAGGAGGACTGTCGTGACTTTGGAAAAACCTTAGACCTTAGC
ATCAATAACCTTTTTTTCATCAACGCCAAAGATTTCCAGCATGTCTCCTCTTTCAAATGT
CTCAACTTGTCAGGCAATGCTATTGGCCAGTCTCTGAATGGTAGTGAACTTCAGTACTTA
AAACAGTTAAAATACCTGGATTTCTCAAACAACCGACTTGATTTTTTGTTTGCAGCTGCC
TTTAAAGAACTGACAGACTTGGAGGTGCTCGACCTGAGTAATAACAACCATTATTTTCTG
GCAGAAGGTATCACACATATGCTCAATTTTACCAATTATTTGCCCTCTCTGAAGAAACTG
CTTTTGAACAGGAACGAAATCTCCTCCTCCACCAATAAACATATGAATAGTTCGTCTCTG
GAAACATTGGAATTTAAGGGAAACCGTCTTGATATTCTATGGAGAGATGGAGATTCAAGA
TATCTATCCTTCTTTAAGAATCTTAAAAAGCTAAGAAAATTAGATATTTCCTATAATTCC
TTGAGTTTTATTCCTCCAGGGAGTTTTGAAGGCATGCCTCCTCAACTTTCAGAGCTCTGC
TTGGCCAACAATAAACTTACGTCGTTCAACTGGGGGCAACTTATCTTTCTGAAAAAGCTA
GAAGTCTTGGACTTGAGCAACAACGAGCTAGTCAATGGACCACGTGAGTTGTCCAACTGC
ACGTCAACAGTTACTAGGCTAATTTTAAAAGGCAACAAAATAAAGAAACTAAAAGAGCAT
TTCCTGCGTGGCGCTTTCCAATTGCGCTACCTGGACCTCAGTGATAACAGCTTAACTACA
ATCAATAAGTCCAGTTGTCCAATGGATGTGATCGAGAAACTTGACACATTGATCCTTCAG
GGTAATCCTTTTAAGTGCAATTGTGAAGCAGTATGGTTTGTGTGGTGGTTAAACCAAACA
CATGTCTATGTCCCCCGCCTTGCCACAGACGTTACCTGTGCTGGCCCTGGGACACATAAA
GACAAAAGCTTAATTCTTCTGGATCTCTATACCTGTGAACAAGATCTTCCACTTGTTGTA
CTGCACTCTGTCTCAGCATCAATAATTATTTGCATTATGGTGATCGCTATCTCAAACCAC
TTGTATTTCTGGGACATTTGGTACAGTTACCACTTCTGTGCGGCCAAATTAAAAGGCTAT
CGCCGTTTGCCTTCCTCAGGCAAATGCTATGATGCCTTCATTGCCTATGACACACAGGAT
GTGCCTGCATCCGAATGGGTTTATAAAGAACTAGTTACAAACCTGGAAGACCAAGGAGGA
AAACAGATCAATTTGTGCCTGGAAGAAAGAGATTGGGTTCCGGGGCAAGCAATTTTTGAG
AACCTCTCCGAATGCATACGCATGAGTCGAAAAACTGTGTTTGTGCTCACAAAAAAGTAT
GCACAAAGTGGGCATTTCAAGACAGCTTTCTACATGGCACACCAGTTTCTAATGGATGAA
AATGTGGATGTGATTATCTTCATATTTCTAGAAAAGGCCTTGCAGAATTCTAAATATCTC
AGGATAAGAAAGAGACTATGTAAAGGTTCGGTTTTGGAATGGCCTACAAACCCACACTCT
CAGTGTTACTTCTGGCACTGCCTGAGAAACGCACTACAAAGAGACAATCACATGACCTAT
GACAAACTTTTCAAAGAGATTGCTTAG
>TLR08_ORF
ATGATTTCGTCCCACAAGTTAATTCCGGTGCTGCTCATCTACGGCGCTTTTAAATCACTT
GCTGTGGATAATAGTTGGAAGACGCTACCTTGTGATGTGACAAGAATAGGTTCGATCATT
CGCTTTGACTGCAGAAGCCGCGGACTACAGAAAGTGCCGAAATCCGTGGAATTCAACGAA
AGTTCTGGAGAATTAATTCTGTCGGACAATAAGATAGAGTCCATTGCTGCCAAATCTTTT
CAAGGGTGGAGCAAACTCACAAAGCTTATTCTGAGCTGGAACCATTATTACTACAACGAA
AGTGCCAGTGATTTCTGTGAGAGAGGGACAAATATTTCTGAGGGAGCATTCACCATTTTA
AACAAGCTTATCCATCTGTTTGTGGATGGCTTTGGCCTTTGTGAAATTCCAGTGGGAATC
CCTTCATCATTGCGCACACTTAGTTTGCAGTACAACCACATACATTCAATCAGCAAAAAA
AGCCTTTCTGAACTTATCCATCTGACTGCTTTTCGTTTGGGTCACAATTGTTACTATGGC
AATGCATGTGGCAAACCTATTTTAGTTCCAGAAGATGCTTTTGAAGAGTTCAGAAATTTA
AAAATACTTACACTTTCTTTTAACAACCTCACCCATGTGCCCCTCGGCCTGCCAGCTTCA
TTAAGGGAACTTTATCTCAGCAATAATCAGATCAAAAATGTCACTCAAAATGTTTTTAAG
AACCTCTCTAATTTGGAAATTCTTCATTTAAGTGGGAACTGCCCCAGGTGTTACAATGCT
CCCTACCCATGCCAAGAGTGCCCAAACGGTGCTGCTCTGGAAATCCACCCCCTCGCATTT
CAAAACTTGGCTAATCTACAAGAACTGAACCTTGGCAGCACTTCACTTAGGCACATACCT
GCTGCCTGGTTTGAAGGAACAACACAATTGAAGAGGCTGAACCTGGAAACTAACTATTTG
GTGCAGGAAATTGCTACAGGACAATTTTTATTTAAACTTCCAAATTTACAGGTACTTGAT
CTGTCTTTTAATTATAACAGAGGTTCATATCCAAGATATCTGAATTTCTCACACAATTTT
TCCCAACTATCTTCTCTCCAGGAATTGCACATAAAAGGATATGTGTTTGAAGAGGTATTG
GCAGAAAGCCTAACTCCCCTTAAAAATCTTCCCAACTTAAATATTCTTAACCTTGCAATC
AATTTCATCCAAACAATTGACCTCCAAGTATTGGAGCAGTTTTCCGATTTGACCGTAATT
TGCTTGTCAGAGAATAGAATTTCTCCTCTGTCCAAAAACATACTCCAGAATACTCACAGA
AACGGAATGCGGGACCATAGAATCAAAAAACGCTCTCTTTTAAAAAATGCAAAGACACTG
GCTAATACCGGCCTGTGGGATTCAACCATGATCACTGGCAATGCTATCCACAATAATTAC
CAACCCTTAAATAAGGCGAAGTGCAGTAGCTATGGTAAAACCTTAGATTTAAGCTTAAAT
AGTATTTTCTATATCAACCCAGAACAATTTAAAAGCTTTGGGGACATAGCTTGTTTAAAC
CTGTCAAGCAATGGTATTGGGCAATATGTAAATGGTACTGAATTTATCTACTTGACTAAT
CTAACTTATTTGGATCTTTCCTATAATAAGCTGGATTTGGAAAATACTTTTGCATTCACA
GAATTGCATAAGCTGGAAGTACTAGACCTTAGTTATAACTCACACTATTTCGTTGTTGAA
GGAATCATTCACGAGTTGGGATTCCTGGAATACCTTCCAAATCTTAAGGTACTAAATTTG
AGCTGGAATCATATTTTTACTCTCACACACTCCAAGATCAACAGCAGCTCCTTGAGTGAA
CTTGTTTTCAAAGGGAACCGACTTGATAAAATGTGGAGAGTGGGAGATACAAGATACCTG
CAGTGTTTCAAATCTCTGAGCAATCTTACATATCTTGATCTTTCATACAATAAATTGAAA
GGAATTTCTAACAATGCTTTCAGCTCTCTGCCCCTGACCCTCAAAGAGTTGTATTTGAAC
AATAATGAGCTGGATTACTTTTTCTGGACAGGACTGATGGACTTTCATTTCCTAGAAAAG
CTGGATTTGAGTGCAAACAAACTACAATTGTTGAGTGCGGATGCTAATATTGTAATGTGG
TCTTTGAAGACCCTGCTCCTGAATCATAACAGCATAGCACAAATTGAAAATGGGTTTCTG
GATCATGCCCTCTGCCTTACACATCTCGACCTGAGTAACAATCAATTGCAGATCATCAAC
CAAACAGCATTTTTAAATCAAAGAAGCTTAAAGATTCTGGCGCTAAGGGGAAATCCATTT
CACTGCACATGTGAAACTAGTGACTTTTTGAGGTGGATTCAGTCGAATAACCTTAGTATA
CCACGGCTAGCAACTGATGTAACTTGCTTAACCCCTTCTGACAAGAATGGTGCCAAAGTA
GTGTTGTTCAATTTGCAGACCTGTAATTTAGATCACATTGGACTGCTATTATTTTTGTTG
TCCTTCCTTATCATCTTAAATACCACAACATTATCAGTACTCAAACATCTATTCTATTGG
GATATGCGTTATATTTACTTTTTCTGTTTGTCAAAATTAAAAGACTATCCTTCTGTATCT
CTGGCAAAATGTATTTATGATGCATATATATCGTATGACACAAAAGACACAGCAGCGTCT
GATTGGGTTTTGAAGGAGCTATCTGTTCACTTGGAAGGGCAGGGAGAGAAGCCGGTTCTT
CTTTGTTTGGAAGAAAGAGACTGGGAGCCAGGCAAAGCCATCATTGACAATCTTGTGCGG
AGCATCCATCAAAGTAGGAAGACAATATTTGTTCTTACGGAGCGGTATGTGAAAAGTGGT
ACCTTCAAAACTGCATTCTACATCGCTCTGCAGAGACTGATGGACGAGAGCATGGATGTG
ATTGTCCTCATTCTCCTGCAGCCCGTACTGCAGCATTCCCAGTTCATGCGCCTGAAGAAG
CACCTTTGCAAAAGCTCCATTCTTGAGTGGCCTAAAAATCCAAATGCTGAAGGCTTTTTC
TGGCACAAACTAAAAAGTGTTGTACTAACAGACAATTATGGCCGCTACAATAGTTTCTTT
ACTGATCCCATTGTGCCTCAATATAAACCAGATCCAGTTGCTCTTGCTCAGTGGATCAAC
AACAGCCCTCAGATTCACTGA
>TLR09A_ORF
ATGACTTCCAAAAGGAGCATCACAGGTTTGATTCGTGCTTCTCTTGTGATGTATACTGTG
CAGATTGGCTGGGCCACATTGCCTCGGTTCTTTCCTTGTGATGATACCAAGAACTTCACC
GGTGTCAATTGCCGCCGAAGAGATTTAGAAGAAATTCCACCTATCAAGTCTCCTAAAGTG
ATTGAGATTGACCTCTACAAAAATAAGCTGGCTCTGATAGCGAATGGCTCATTTTTGGGA
GTTCCAAATCTCCAGAGCCTTAATTTGAGTTGGAACTGTCCTCCTCAAAGTTTACAACCT
GACAGAGAGCCCTGCAAGCTCACAATTTACCAAAATGCTTTTGTAGAACTTCACCACCTA
CAAACTCTGCACCTGGCAGGTAATAGCTTGACAGTGATCCCTCGGCTGCCCTCCAATTTG
ATAGAGTTAAATTTGGAGATGAACAATATAGTACATTTGGAATATCAGAATATGTCTGGA
ATCATTCACCTGAAAGCTCTGTATCTTGGTATGAACTGCTACTACCAGAATCCATGTTAC
TCTAATCTTACCTTCACCAGGGACCTCTTCATAGATGCAGATTCCTTGGAACTACTATCA
CTAAAATTCAACAACCTCACTAGCATACCATTGGGCCTCCCGTCAAGTTTGGTCAGCCTG
GATTTAGCAGAAAATAAGATTCCAGAATTAAGACCCTCAGATTTTGACAACCTTACAAAC
CTGAAGTATCTCGACCTGAGATGGAACTGCCAACGGTGCGACCACGCTGCTCAGCCTTGC
TTCCCTTGTTCAAATAATTCAGCCCTTCATATCCACCTTGATGCATTCCGTAATCTTAGG
GAGCTTAAAGAATTGAATTTAAGAGGAAACTCTTTACGAGAGCTGCCAGACAGTATATTT
GAGCCCTTAGCTAATTTACAAAGTTTGGAACTTTCTGACAACTTTCTGGCTCTTGTCATC
GCAAATGGAACACTTTTTTCCAAACTTCCCAAAATGCAGAATCTCAGTCTAAACTATAAC
TACAAGCCTCTGAACACCTTCACAAAGCTAATTCTTTCCCATGCCATGAAGGATATGCGC
TCGCTAAGATACATTTCACTCAACGGATATTTCTTCAGAAACCTTGATGAAAGTGGCATT
GAACCACTTTTAAGTCTACCAAACCTTCAGTACATTACTTTCAGGACAAACTTCATTGAA
AATGTAAACCTGACCCTCTTTCACGGGTTCAATCATTCTCGACTTATTGATTTGTCTGAA
AACATACTAACGCTTTCCACATCCTGCAAGGCATCTCAAGAGAGGGAAACAATAGACAGA
CCACTGAGACTTTCCCGCGAAACTACCCTGTCTGAATTTTACAGTTCTGTGGATGATAAC
AGAAGAGATACAGATAGTGATGAGCACCCTTCTTTTTATTTTAGCTACCCTGCATGTAAG
CACTACAGTAAGACTCTTGATCTGTCCTTCAATAACATCCAGAGAATAGACCCAGAGGAT
TTTAGAGATATGAAAGATATTGAGTGCCTCAATCTTAGTTATAATTACATTAACCAACGC
TTGAATGGAAGTCAGTTTTCATATTTGACATCGCTAAAGCTATTGGATGTCGCCAACAAC
AGGTTTGACTTGTACTACAACAAAAGCTTTAATGAGCTTCCCCATCTGGAGGTTCTATAC
CTTAATTCCAACCAATTCCAGTTTATGATACAGGGTTTGGGTCACAGCTTTAATTTCCTT
GAAAATATGACCTCTCTAAAGTTCTTGAGCTTGTCGTATAATACAATAGGCAGTAGGGTA
TCCAAACAGCTAAACTGTCCTTCACTCAAGGTATTGGTCTTCAGATATAATCGTTTGAAC
ATAATGTGGCAGGGAAGGAAGGATACCTACATTAACATTTTTACCAACCTGACGCAATTA
GAAATTTTGGACATTTCATATAACAATTTGGAAAGCATCCCACCAACTGTGCTTGAATCT
CTGCCTAGCAGCTTAAAAAAGCTATTTATAACACATAACAAGTTGAGGATTTTCCACTGG
GAAAAGATGAGTTCTCTCCCCAGCTTGGAAATCCTGGACCTGAGCCATAATGTTCTTATA
TATTTACCCAACAAAACTGTGTCTTTTGGAAGTAACTTCACTGTTCTTATCCTTGAATTC
AATCATATAACATTTTTCAACAATGTTTTCTTCGCAAATTTGACCACTCTGGAATATCTT
AACTTGAGAAATAACAAGATCAAATTGATAAATGAAAACAGCTTTTCGAATGTCCTCCTC
CAGAACCTTCGTTCACTTGACGTGAGTGGAAATCCTTTAGAGTGCACATGTGAGGCACAC
TGGTTTATCCAGTTTTTAAAGACAACTAAAATTGCGGTTGAGCATGTTTCAAATGGTATG
ATATGTGATGCACCAGATTCTAAACGGGGACAGTATCTGTTCTCCATTGACCCTCGTTCC
TGCCAGGATATATATGGCCATTTGGCATTAATGGTCACATGTTCACTAGCAGTATTACTA
ACAGTATTACCAGTTTTAAAGAAACTGTATGGATGGGACATCTGGTATGGGGCACATATC
TTGAAGGCATTACTTAGGAAAGGCTACTCTTCATGCCCAAGTATTGATGGGTATGAGGCA
TTTATTGCATTTGACTCACAACAGTATGCCATAACGGATTGGGTCTATAATGAGCTTGTT
CTTCGTTTGGAAGAGAAAGGAAGCACACACTTTAGACTCTGCTTAGAAGAAAGGGACTGG
GTAGCTGGTAAGTCTAGGATTGAGAACCTGTGTGATGCTGTTTACAAGAGCAAGAAGACC
ATCTTCATCCTTGGTGCGGATGGATTTGCTTCTGGGGTATTAAGGCAAACCTTCTTTATA
GCTCAGCAGAGGCTACTAGACGAGAAGCTGGACGTGGTTATTCTTGTGCTGTTAGACAAC
GGGATGAAGATGTCCAAATACTTGCAAGCCAGAAAGAGAGTGTGCAAGAGGTCGGTCATT
CAATGGCCCTGCAACCCAAAAGCTCAGCCTTACTTTTGGCACTCCTTGCGCGTTCTTTTG
GCACAAGATAGCAAGAAATGGTATGATTCCAAAATAAGAAGCAGCATTGATGGCTAG
>TLR09B_ORF
ATGATCTTCCTATGTAACAGTCTGCTTTTCAAGATTCATTCAATAGGGATCATACTAATT
GCTTCGGCGACCCTCCCTCAATTTCTGCCATGTGATGACACCAACAACTCCACCCTTGTG
AACTGCCGGAACAGGAATTTAAAAATTATTCCATCCATTAAATCTCAAAATGTGAGGAAG
CTGGACTTTAGTTGTAACCACCTTGAACATATAGCTAATTACTCTTTATCAGGGATTCCC
AATCTTCTGTCTCTCAATTTAAGTTGGAACTGTGCACCTGGTAAAGTGCGAGCTGAAGGC
GAAACATGCGAATTGACAATCGAGCGCAATGCTTTAACTGGACTCTGTTATTTAGAGAAT
CTAACACTTGCAGGTAATAGCTTGACTGTGGTGCCTTGGCTGCCTCCTAGCTTAAAACTG
TTGGATTTGGAAATGAACAATATAGTTATGTTGGGATTTCACAATATATCCGGCTTAGTT
AATCTTAGACAGCTCTATCTTGGCATGAACTGCTTCTATCGGAACCCATGTAACTCTTCA
TTTACTTTCTTGAAGGACATGTTCAAAGATGCAAAATCTTTGAGAACATTATCATTGAAA
TTTAACAACCTTACGAGTGTTCCTTTAGGCCTTCCACCTAATCTGCTCTATCTTGACATT
TCAGAAAACCAAATAGCTGAAGTAAAGCACTCTGACTTTGACAATCTTACCAAACTGGAA
TACCTGGATCTGCAATGGAACTGCCAACGATGTGACCATGCTTCACAACCTTGTTTTCCA
TGTGCTAACAACTCTGCCCTTCAGATCCACCCTGATGCATTCAATCACCTCCAAAACCTT
CGTGTTTTGATTCTCAGAGGTAACTCTCTGCACAAAATCAATGACTCTTTGTTTGTGCCT
TTAACCAACCTAAGATTATTGGATGTATCCGACAACTTTCTGGCATATGATATTGCAAAT
GGGACATTTTTCTCCAAGCTTAGTAAAGTCACAAGTTTGCGTCTGAACTATAACTTTGTG
CCTGGAGTGGTATTTACAAAATTGAGGCTCTCTCCAGCCTTTGCACATATGCGCTCACTA
AGATACCTTTATCTCGATGGATACTTATTTGGGCAATTGGATAAAGAAGGAATAAAACCT
CTCCTGATGCTCCCATATCTACAAATGATAACCTTCAGAACTAACCTCATTGACCAAGTA
AACTTGACTCTCTTCGCTAACGTCTCAAGCCTGAAGTTCATTGATTTGTCTCGAAATATT
TTAACACTTGCCGAACTATGTGAGAGAACCCAATGCTACACAGAAACCTCGCCACTAAGC
CTGTCTCATGAAATAACTTTTTCTGAATACTATCCTCACTGGAGGTATTCAACGGGAGGT
AGGGACACCCTTCAACACCATACTTACTATTTTAACTTTCCATCCTGCAGAAACTACAGC
AGGTCGCTTGACTTGTCCTTTAATAACATCAAAGAAATTGAATCAGAGTTCTTCAAAGGT
CTGGACGATATCCAGTGCCTTAATCTTAGCTGTAATTTCATCAACCAACGATTAAACGGG
AGTCAATTTTTACATCTAAAGTCACTGAAGCTTTTGGATCTTGCAAATAATAGAATTGAC
TCTTCCCATAATCATTCTTTCACTGAGATTCCACATTTGGAGATACTGTACCTCAATTAT
AACGAATTCCAATTCATGATAAACGATTTTTTTCATAGTTTTGATTTCATTGAAAATCTG
AATTCCCTTAAATTTTTAAGCCTTTCTTTCAACACCATAGGCATCAGGATATCTACAGAG
CTAAGGAGTAATTCACTTAAGGTCTTAGTATTCAGATATAACAGGTTGGACATAATGTGG
AAGGGAGGGACATATACCTACCTGAATTTATTTACAAACCTTCATCAATTGGAAGTCTTG
GATATTTCTCTAAACAAATTACAGACTGTGCCATACACAGTCATTGACAATCTCCCTAAA
TGTTTGGAAAAGTTATACATTGCATTTAATGAAATCACTTTTTTCCACTGGAAAAACATA
AGCTCCCTTGTCAGCTTGACCACTCTGGATCTTAGTCATAACTTTCTGACATTTTTGCCA
AAAGAACCAGTTTATTGTGGAAGCAATTTCACATTTCTAAGTTTGGAATCCAATAAAATT
CACACCCTGAACCAGGAATTCTTCTCTGCTTGCAGTACCTTGAAATATTTGATTGTTAAA
AACAATCGTATCAAGTTGATAAATGAAAACAGTTTCCCAGAAACACTCCTTACAAATTTA
CAATACCTTGATGTGAGTGGAAATCCATTTAGGTGCACATGTGATGTCCACTGGTTCATT
AGGTTTTCTAAATCTGCCAAACTCAAATTGAAGCATGCCTCTACTGGTTTGGTTTGTGAT
TTGCCAGAGTCAAAACAAGGGCAGAGTTTGTATTCCATTGACCCTCGATCATGCCAGGAC
ATATATGGTAACCTGGCATTCATTTCCACAGCTTCAATTGTAGCATTTTTCATGCTTTTT
CCAATACTAAAGAAACTGTTTTGGTGGGACATCTGGTACAGCACCAGAATACTCAAGGCA
ACATTTAGAAAAGAAAGTACTTCTGTAAAAAATCCAGATGGTAGTGAATATGATGCATTC
ATTGTGTTTGATACTCAAAAGTATGCTATTGTTGATTGGGTGTACAATGAACTTTTGTTA
CATCTGGAGGGAAAAAAAAGGAAACATTTTAAACTCTGCTTAGAAGAAAGGGACTGGGTT
GCTGGCAAATCCAGAATTGAAAATCTCTGTGATGCTGTTTATAAGAGCAAGAAGACCATC
TTTGTTCTTGATGCTAATGGATTTGAATGTGGGCTCCTAAGACATACCTTCTTTATGGCA
CAACAGAGGCTGCTCGATGAGAAGGTGGATGTAGCTATTCTTGTGCTGTTAGATAAAGGG
ATCAAGATGTCTAAATATTTACTTTCCCGTAAAAGAGTGTGCAAGAAGTCGATCCTTCAC
TGGCCATGTAATCCAAAAGGTCAGCCATATTTTTGGCACTCCTTGCGTGTCCTGCTAACT
GATGATAGCAAGCAATGGTATGACTCTAAGTTAAGAAAAAGCATTGATGGTTAG
>TLR12_ORF
ATGAAGGAAGTGCTCTTGTTTACCTGGAGCGGTGTCTTATTTATCCTCTCCACCAGGTCT
TACTTCAGCCTTGGGTGGACCAGTAGAAAATGTGTGATCGCTGAGGATGCCACACACCTG
TACAGACTGCCAGATTGTTATTCATGGCCTTCATTTCAAAACAAAACCTTATTTGCTAGG
TGCGGTAGTATCACTGCTTTACCAGAAGATCTATCTGATGTTCCTAGAGATGTCCTGGCT
CTGTGTGTTACTGGAAGTGTATATACCATTCACAGGAATGCACTCTGTAGATTCCAGGCG
CTACAGTATTTGTATTTGGAGGTTGAAGTTCAAACTGTGCTCTCAGGAGCGTTCCACGGA
CTGCCACACCTTCAAAACCTTACCATTTTATATGATCCCTTGTCTCTCCAATGCAAAAAC
ATATCATTTGCACAAGATGTATTTCTCAATTTGACATCCTTAAAAACTCTAACCTTGAAT
ACCATCTGTATTAATCATATTGGACAGGTGGATCTACCACCTTCTGTTGAGCTTCAGGAA
CTCTCTCTACAGTATGATAACATTAAAGACATGTCCATGGTGTTCAATGTCTTCAGGGGA
ATGCAATCAGTTCACCGACTAGACCTAAGCAACAACGACATTGAGATCGTACAGATGAAA
CTTGGTTTCAAGCACTGGGATAACATTCCAGGGATCTTTGAGCTGGATCTATCAGGAAAT
CCTGTCAGTAAACTTAGCCCGGATGCTTTTAGTAGGATGGGGCTTCGCTCGCTGATTCTT
AGCCCTCCGCCCCCGCTGTTAAATGATCTTTTGCATTGTGGAGCTGAAACATTAGACAAT
TTGTTTCTTAGGTTTGTGAAGAAGGAAACTTCATCTACCATTAACATGTGTTACATTGCA
TCCAGATTTAAACTAGTGTCCTTTGCTGTTACCGATAGTGACCTTGAGCAGTTGTCAGGA
GAGGGCTTGTCCGAGTGTGGGTCTTTGGAAACCTTGGATCTGAGTCGCAATAATCTTAAA
TATATTGCAAGCGATGTTTTATACAAGATTCCTCATCTGAGAGTTTTAATTCTCTCTGAA
AATACTGACCTCAAACCAGACCTGTGTCCTCTATCATATGAAACAATGCATTTCTATTCT
GGACTACAGGTTCTGGACTTTTCATTCAACAATGTAAGCTTTGTCAAAAACAAACAATTT
GCCTGCATGGCTCATTTACTTGTGCTGCTTCTCAATTCAAATAGGATCGAAACAATTGAA
CCTCTGGGATTCTTCGGATTGCTCCACCTAAAGCATCTGGATTTGCATGGCAACAGACTC
AAGCACCTAGATAGCCTCATTTTGGAACATGTGCCCAACTTGCTGACCTTAGATATTAAA
GGAAATTCCTTCGAAAAACTTGAAGGGGATCAATGGGGAGAGCTAAAGTCCCTCAAAGAG
CTCAAACTAAACATAAACATCATGTATCTTATGCCTGAGAATTTCCCTCAATTAACCGTT
TTAACATTGACAGAAAGTGATTATATACACATCAGAAGTAAAAGTGACATATCACTCTCT
TCTCTGAAAATAGTGACTTTGGTAGCCCTTTATATCAATATCGATACACCCAAAGGACTT
CTCTTTCAAAACACCACAGAACTTGTTATAGCTTTTAATGCTGAAATCATATCTATGCAA
CAACAGATCTCTTTTCACCAGATGTGCCCCGTTTTAGAGAAACTGTTTTATAGTCATTTT
ATTGGTGGAGGATTTTACAGTGCATTAAATTTCTCTAATTTAATCTATTTGAAATATTTA
GAAGTATGGAATTTGTATTCAGCTATGTACAACCTCAGTTATAATCCAGAACTTCTATTT
CAGAATTTGCCAAGTTTACAATGTCTTATTCTGCAGAATTCTAGGCTTAAATACCTAACT
TTTGGCATGTTCAAAAGCATGATCTCGCTTCGTGTTTTTGTAACTCGTGATGATGCTTTT
GCAACACTGGATAATGGCATTCAGAGATTATTTCCAAAACTGAAATATTGGTATTTGGAA
GATGTAACCTTCCCATGCGATTGCGTCAGCACATGGTTTTACACTTGGGCTGCCAGTACA
CCACAGACCTTTGTCACAAATTTTAGCAATTTGATCTGCATTCAGGAGCGTACAAAGCTT
AACTTTTTATTTTTTTTACATAATAATTGTGAGCAAGAAATAGAGTTTATGTTATTCCTT
TTAACATCCATATTTCTTCTTTTTTTCATGTCTGTCACAATACTATACAAAACATGCAGC
TCTCATTTCTTGAGTTTGATGTATATATTCTATGCATGGCTGAACCGAATAAGGGGAAGA
AAAGGCAAGCCTGTAAAATATGAGTTTGATGCTTTTGTGTCCTACAGCAGCAGTGACCAA
GACTGGATTTTGCAGCATCTAATTCCGAACCTGGAGGAGAAAGGGCCACCATTCTTTAAA
CTGTGCCTACATAACAGGGATTTTGAGGTGGGGAAAGACATTGTGGATAACATAGCAGAC
AGTATTTACAGGAGCAGGAAGACCATCTGTGTGATCAGCCACAATTACCTGAGGAGTGAA
TGGTGCTCTCTGGAGATGCGAATGGCGACCTATCGGCTGCTTGCTGAGCAGGAGGATGTC
CTCATCTTGGTCTTCTTGGAGCATGTTTCAAAGTACCAGCTGTCTGCCTATCACAGGCTG
GCCAAGATGGTGAAGAAAAAGACATACATAGCATGGCCTGATGGAAATGAGGACAAGCAG
ATGGTATTTTGGGAGAATATGAGGAAGGCCATTGAGAAGACTAAAGTTGAAGAGATAGTG
AATTGTTAA
>TLR13_ORF
ATGATGCAGACGCCTCATCCAAAAATCACTCTCCTGCTTTCTTGGGCTCTGTCGGTCGCT
GTTCAGGCTCTGCTGCTTGAAGCATATGGGTACTCCAAGTGTATATTCAACAACACGGAC
GCAACAGGTGCTAACTGCACCGGATATGGCATTGTTAACTTAACAGCTGCTATTGATCAG
CTCCCAAACAGGACCAGATGGTTGGACGCTTCCCATAATTCGATTAGAATGTTGGAAGTA
GAAACATTTTCCCACTTGAGCAGTCTCCAGAGATTATCACTGGCCAGTAACCGAATTGGT
GAAATTCAGGAAGGAGCATTTCAACATCTTGAAGGACTCAATTTCCTTGATCTGAGCAAC
AATCGTATTCGCTCACTGGATCCCTTGTACTTTGCAGGACTTCAAAGTCTCCAGGTTTTA
CAAATAAGTTACAACAATATTTACAGTTTACATACAAATTCCCTAAAGCCATTTGTTAGT
TTAAAAGAGCTTGATCTGTCTTTTAACCCCATCTCTAATTTTTGGCTTGTGGCAGAAGCT
ATCCAAGGCTTGACCAAATTATCCACACTGCATCTGACATGTATTGGCATTTTTGACTTA
AAAGCTGGCCAGAACCTCACTCTTTTGCCAAATATCCAGCACCTGTCCTTGGATAAAAAC
AACATTACCATTCTGGACTTCACAAGTTATGTGATGCCCAGCCTGCAATATCTAGATGTA
ACACGGAACAACATGACAGCAGTGAACGTTAGTTCATTCCATAATGTACCCAATATGGTA
GAGGTGGTCTTTGATCAGAACCCACTTAACATATCGCAGATCTATGGATTCCCCCTAACC
AACCTCACTGCCCTACACTGGTCGAGCATGCGACCTGCTTTCGGAGAAGACATAAGTGCT
GCTTGTCAACTGCTCCAGACTTTGCCTAACCTGAACCTCTTGGATATTCAACACTCCAAA
ATTAGATCTCGTGATCTTAACTTCATTGGCAACTGTACTAAACTCACCACTATCAATTTG
TCCACTAGCTCACTTGGAAAGTTAGAAAAGAATGCTTTCCAGTCCTTTAGATCCCTTGAG
ACCCTTTACCTAAATAAGTGCAAATTGACTCAGATAGACCCTGGAGCATTTAATAATCTG
AAATACCTGCACACTCTTGTTGTGGAACGTAATCGGCTTAAAGAACTTGAAAAGTTGGTC
TTCAGACCACTAAAGAAGCTCCAAAATCTGGACCTCTCAAAAAACTTTTTAACCCTTATC
AACCCAAAGGGATTCCTTGGCTTATCAGGACTCAAGAATCTGACCCTGCGGAACTGTAAA
ATAGTGATCGTAACTCGGGACACCTTTACGTATGTGAGGAAACTTGTTTTCTTAGATCTT
AGCAGCAATAGCCTGACTCTGATTAAGCACAGAACTTTTGAGAAACTAAATAAACTTGAA
ATATTACTACTGACAGGAAATAGGATCTCAGCAATACAAACCTTAGGCTTCAGAGGCCTT
CATTCTCTCCGCTACCTCTCCCTATCGAGAAACCACATTTATAAGCTAGACCCTGACCGG
TTCCAATTTCTTAGGGGCCTTTCTGCTTTAGACCTTAGTATGAACAAACTAATCTCATGG
AACAAGTATCCGAACCCCAGTCCTTTTAAGGAACTTCAGTCTCTAAAAGTACTAGATCTA
AGTTTTCAGGAAAAAACTGACCAGTTTAGTATTCCAAACCAGCTGTTTAAAGGGCTGCAG
AGTCTTGAAAATCTAAACCTGCGTGGTAACCCAAGCATGCTTTTCCAAAACCTTTCACTG
CTCCCTCTTGATAACCTCACTGAACTGGATCTGTCTGACATGTACCCAAGTGGCCTATTC
AAGTTTAGCTCAGATCTACTTCGGAGCACCAGGAAACTCAAGTATCTTAAGCTGGATAGC
AACTCTTTTAACGACCTCCCCGAGGACGCTTTTGCCAATTTGGATTCTTTGGAGATCCTG
TCTCTGAGAGACAATACTTTGACAAATATCAGTGAGAAGTTGGTGGGAAATCTGGCTGCA
CTCACATACCTGGATGTTTACATGAACCCACTCTTGTGCTCTTGTGAGAACGTTTGGTTC
CAGAATTGGTCAAACAGTAACCCCCGTGTGCAAGTGCCTTTAATTCAATCTTTTAGTTGC
TTTGGAAAATTTGAGGACACCATTAGCTTCACAGAACAGGATCTGTCCTTCTGCAACAAT
GACATCCCAAGGATCTTATTCCTTTGTACTTTTACATTCACTCTGTTGACCATGATTGCC
TCAATTCTAACGGTAAAGTTGAGATGGGTTTTAATTTATTTCTACTGCATGCTTAGAGCG
TGGTGTGAGAAGAAATTCCATAAGGAAGTCCGGGCTCATCAGTTTGACGCCTTTGTATCA
TGCTGTACGGAAGACGAGCCCTGGGTGATGGAGAACCTTCTGCTCAACCTTGAGACACTA
GGCCCGCGGAACTACCGCCTCTGCTTCAAGCCCAGGGATTTTCTGCCTGGGGAATTCTAC
ATTGACAGTCTCCAGAATGCCATTAACAACAGCAGGAAGACCCTCTGTGTAGTCAGCAGT
GAGTATCTCAACAGTGACTGGTGCAGGCTGGAGATTGAGATGGCGTGCTCCAGGATGTTC
TACCAGCATGAAGATGTTCTCATCGTAGTGTTTTTAGAAGACATTCCAAACTACAGACTC
TCAACCTACCACCGGCTGCGGAAGCTCTTAAGAAACCACGCCTACATCAGCTGGCCCGAG
GATCCCGCCCAGGCAGAGCCCTTCTGGGTGAAGCTTCGAGCAGAGCTGGACTCGGGGGTC
ACCCGAGAGCAGGCCATGCAGCTTGGCATCACCATATGA
>TLR14_ORF
ATGGTCCAAAGCAGTGGGAGATGGCTAGCACTTTTTATTCTGATGACTGGAGTGGCCAAT
GTCGCACACAGTCAGATGCCTTGCACAGTGAATGAGGACAATGTTGCGTTGTGTTCTGGC
TTGAGCCTCAGTGAAGTCCCTAAAAATTTATCAACTAGCATGGTAGAATTAGATTTGTCT
TTCAATAAACTTCAGAGTATCAGCGAAGAAGATTTTTCTGCCTATACAAACCTGACAATT
TTGAACTTGGCCTTCAACAACATTTTCAGAATTGATCGCAACTCTTTTGCCTCAAATCTC
CTTCTCAGAAAGCTCAACATCTTCAACAACTCTCTGAAGGAAATCCCTTCCCTGGCAATA
AGTCCTTTGGAGCATCTGACAGAGCTGGAAATGAGCAACAATTTGTATTTGAATTCAACC
CTTGATGATATTTTTTACACTTTTAGAAGCTTGACGGTACTGTCCATGGGTGGAAGTGAG
ATCACATGGATTAGGAAAAATGATTTTCTACCCTTGCAAAATATTTCTTTACAGAAATTT
GCATTGAAGACCGCTTCAAGCCCTATGCACTATGACAAGGGGACGTTTGCAGTGCTTAAC
AGCTTTTCTCTTTGGTGCGACTTTGCATTGGACACAAATCCTTATGTACTTCCCTTGATC
CTGGGAGACTTGCATGGGAAATCCATAAAGCTCCTTCGCCTACGCAATTTGTTTGCAAAC
TCTTACTACACAGATGACATGGACTTGTTCAATGGTCTAGCAGACACTGGTCTGAACGAA
CTTATTTTGTTTCGGGGTAAGTTCAATGAGAACTTATTACGCCTCTTATTGATAAATGTG
CAAATATCAAATGTGACAAATTTGTGCTTGAATGCCATAGACTTTGCAAGGTCTTTGAAT
TTGTATACTTCAAATGTCAAGATATCCAATTTGACGTTGAATAAGCTCCTCCTAAAGGAC
ATCAATAACCCAGACATTCTGAGGTTTGACAGGACGTTCACTTGGTTCAGCAAAGTGAGC
AATCTTTATATCATAAATGTCAACTTTCGTTATGTTCCCTGTGATGCATGGGATGAGATG
AAAAATGTTATTGTGCTGAACATATCAAACAACCGACTGACCAACGAATTTGTACACAAC
CCAACATGCCAAAACCCATCGGTTCCTAAACTGAAATGTTTTAATGCCAGCAGCAACAAA
ATAACTAGCCTCAAAATTATTTCATTATTAAGCCTTAATTGGCCAAATCTCCGGGTTGTT
GATCTTAGTCACAATGGCATTGGATCAAACAATGAGTACTGCAGCTGGGGACCTGCCATT
ACAAAGCTAATACTGCACCATAACATCATAAAAAAGATAATATTCCAGTGTCTTCCTACC
AGTCTGCACTACTTGGATTTGTCAAATTCTGAGTTAGATGGGCTAGACACAGACTATTTC
ATCAAGAGTACTAATTTGAGTGAACTATTTTTAAGTAACAACAGAATAAAATTCATACCC
TCCACCTGGGAGAGCCCCAACCTCCGGTTCTTGGCTATTGATGGTAATTCATTTGGAGTG
ATCACTACAGGCTCTTTTGGTAGCATGCCAAGACTTGCAAAGTTGAAAGCAGGCAACAAT
CCTTATCATTGCACTTGCGAACTTGCCTTGTTCATTGAGGAGACCACGCAATATGGTGAC
CTGGAGTTTGCAGATTGGCCTCAGAACTATAAATGCTATCATCCAGAATACCTGCTCCGT
AGCATGATAGAGTCTTACAATCCAGGGTGGCTGGAATGTGATGTCACTCTAGTTGTGATT
ATCACTGTCACAACAACTGCAGTTGTGGTCATTATTTCTATGCTACTCTGCTGGAAGTTT
GATGTTCCATGGTACATAAAAGCAACATGCCAAATCATTCAGTCCAGACACCGATCACGT
AAAGGCATTCCTTGCAGGACATACAGTTACCATGCCTTTGTCTCCTATAGCTCCTCGGAT
GCAGATTGGGTTAGGAGGGAATTGCTGTACCGTCTGGAACAGTGCAACCCCCCTTTGAGT
ATCTGCATACATGAAAGAGACTTCATGCCGGGTAAGTGGATCATTGACAACATCATTGAA
AACATTGAAAAGAGCCGCAAAGTCATCTTTGTGTTGTCCCGTAGCTTTGTCGACAGCGAG
TGGTGCAATTATGAGCTGTACTTTGCCCACCAGCGTTGCATTGGCCATGCTTTTGATGAC
GTCATCCTGGTTGTTAAAGAAAACGTCAGCCTGGATTCCCTCCCAAATAGGTTCTGCAAA
CTACGAAAATTGCTGAGCACAAAGACTTACTTGGAGTGGCCTTCTGAACCTAACAAACAG
GCCTTTTTCTGGGTTCAGCTGAAGAACGTGTTAGGAAAATGCACCCTGGAGAGTGCTGAT
CAACAAAGAATTTCTTGGACCAATGATAGTGCTATGTCCGAGTTGCCTGTTGCATTATGA

>TLR19_ORF
ATGGCTCTGAAAATGTTCTACGTGGCAGTGGTTTGCCCATTTTTTACCTGTTTGTGGCCA
ATCGTGTCAGGTACGGTCACTGCCAAGTGCGACATCTATGAGTGGGACCAGCTGGGATCC
CCGGGAGTGTTAGCCCCGACCTGCTTTGGATTCCCCTTGGAGGGGTTCAGGGTCTTCATC
AAATGCAGCACAGTGATGAACATGGAGGTGGATCTAAGAGAGGTTCCAGTGGATGTGGAC
ACCCTCTGCCTGGTGTTAGACGTTCCAACCATCCCTACAGACTCCTTTTCTGGGTACTGG
AACCTGACCCGGCTCTATTTGTATGGATCGTTTCATGTTTCTGCAAGAGCCTTCAATGGT
GCTGCCAACCTGAGACATCTGGGAATCAATGGAGAATATATTTGGCATGTTCTAACTGTA
GACATGGATGATCAGGTGTTCATCGGATTGGAGAACCTAACCCGCTTGGACCTCAGAAAT
GTGGTAATTTTGGAAGCTTTTCAAGAAAACCTTTTTAAACCCCTACATAGAATACAGACG
ATAGCCTTATCTGAGAATGAAGTTAGTAGGCTGTACAGCCTGACCACTATGCTTCAGTCA
CTGGCTTCTCTGAAGGTCCTGGAAATCAAGAGGAATGGTATTGTTGCAGCTCGGGAGGTG
GACTGCATTGAGACAAACAACCTCACGAAGAGCACACTTTTCTCTCCAAGGATTACCAGC
CTCGATTTGTCAAGCAATGATCTAACATGTGTGGAGAAAAATGCATTTTGCAACTTCCCT
TGTCTTACTGTTCTCAAGGTAGACGCCACTGGTCTCAAGGTCAGCGAACTTCTCCGGTCT
GGAATAAAGAGCATTGAAATGCTGTCCCTAAATTCCATGAAAAATCAGGACTATCTGAAG
ATTAAAGATGTCTGCACTGTGGTGTCTCGGCTGGGGGTCAGAAACTTGACAGTTTCTCAA
AACTTTATTTCAGGTTTTCCCGCTGAGACCTTTGAAGGATGCTCCATGCTGTTGTCTCTC
AACATGTCCGACAACTTCCTTAGAGCTTTCACAAATGATATGGCAAAGAAACTGCTAAAC
CTGAGGTCCCTCATTCTCTCTGTAAACAAGATAAAAAGCCTAGACCTGTGCACACCTGGG
ACCCCCAATGTTCTATCCAACCTCACACAGCTGGATATGTCTTTCAACCGCATCACCAGT
ATTGCCTCCGGGCGCCTCCTCTGCCTGGCTAATCTGGAGACACTGGATCTCAGTAGTAAT
TACCTTGTGTCCCTGGAAAAGGACGCCTTTGTTGGTCTTGACAGGCTGCAATCTCTGCAG
CTGGACTACAATAAACTCTTTCTGCTTGAAAACTTCTATTTTGATCACTTGAGTAGTGTC
AGGGTGCTGTGCCTCAGGGGCAACTTACTCAAGAACGACAATAGCTCCCTGATTGCGATG
AGCGAGCTTCAGGCGCTATCCATCAGCTTTGAGACTACTATGGAATTAAAAATCAAACAG
GAACAACTCACTGCTCTTACCCTGGAGGCAAAGTCTAGAATAACTTTGAAATGCATAAAC
AACTGCAGCTTACTTGAAGTCCTTATCATTACAGCACCAGAGATTCATATTCGCTGGTGC
AAGGACCTGCCGTTCAAATTTGTGAAAAAACTTCACTTACGAGAAAACCACAAACTGCAA
TGTTCACCACTTGGGATCTCAGAGACTGAAGGCTTGGGGCTCCCGTCTTTTACTAACGTT
GAATATTTGTACTACAGTTCATCTGCAGTTATGCCTTTCTTTAAATCCTATAGCCCCTTG
AATAACAGCCTGCAGCATCTTCACAATTTACGTCATCTCCATCTAAGAAACCTAAAATTT
GACATAAAGTATGGGTTTCTGACACCCGGGCAGCTATTCTGGAACCTGTCACACCTCAGA
ACCCTGATCCTGGAAGATTCTGGGATAGAGCACTTCACTGCAACCATGTTTAGAGACCTT
GTCTCTCTGGAGCTCCTTATCTTCAAGTCGCAGCCAGTGAAAACCCTACAGGAGGGTCTG
CTTGACCACGTGAAAAGCTTGCGCTACATCTACTTGAAGGATGTATCCCTAGATTGTTTG
TGTGAACAAGCCTGGATCAGAAGATGGGTGACCACCCACCCCCAAGTGAGAGTGCCACAG
CTGGGAATTCAGACATGCTCCCTTGGGCCACAGAAGCTGAATTTCCTGAATTTCCTGGAG
AAAGACTGCAGCTTGCTGATAGGATACCATCTCTTCATTGGGACGTTCTCCTTCAACATG
TTGTTCCTGGTCATGGCAGTTCTGTATCACAGGGTGCGCTGGTACCTCCTGTATCTCTTC
TACATGCTCAGGACCTGGTGGAACTATCGTGGGAGACACGACAGGAAGAGGCGATATGAC
TTTGATGCCTTTGTCTCTTACAGCAGCTGTGATGAGGCTTGGGTTGTCCAGGAGTTCCTG
CCCAACTTGGAAGAGAGGGGACCGCCGTTCTTCAAAGTGTGTCTGCATGGCAGGGACTTC
GAGGTGGGCAAAGACATATTGGATAACATCATGGACAGCATTTATAGGAGCCGCTGGGTG
GTATGTCTGATCATCCGCCATTACCTGCGCAGCCATTGGTGCTCCTTGGAAGTGCGGATG
GCCACATACCGCCTTCTGGCAGAGAGGAGGGATTCCTTGGTGATGGTGTTCCTGGAGAAA
GTGTCCATGAGGAGCCTCTCCCGCTACCACCAACTGGCCAAGCTGGTGAAGAAGAAAACC
TACCTGGAGTGGGAGGAGGACTTGGGCCAGCAGCCTCTGTTCTGGGCCCGACTACGCAAA
GCCATTGGAGGGGATGGAGCTGAGCAACAGGATGTCATAGTCAAATGA
>TLR21_ORF
ATGCTGCTCCTCGGCCTCCTCCTTCACTCAGGGTTCCTCAGCCCTGGGGCACTTGGCTAT
GGCTTCAGGAACTGCATCAAGTCCTACGAGTACCCCCAGCACTACAACTGCATCCAGCGG
TACCTGACGGACGTGCGGAGTGCGGTGGGCGATCTTCCCAAGGAGACCCAATGTCTGAAC
ATCTCCCACAACTTCATCCACCGCCTCCCTGGGGGAAGCTTCCAACACCTGCCGCAGCTG
AGGATCCTCCGCCTGGACTGCAACCGACTGCAGGAAATCAAGGATGCTGCCTTTGACAAC
CTCGGGGAGCTCCTCACGCTCAACATTTCTAATAATGAACTAGAGAAGCTCTCCAGAGGG
GCGTTCATGGGGCTCGGGAACCTCACCCTCCTTCTGATCGAGAAGAACCGGCTGTCTCAG
GTGGATCCAGACACCTTCCACCTGCTGAGGAGCCTTGAAGTCTTGCACCTCACCTCCAAC
GCGCTGCAAAACTTCAGCCAGGTGATCACATCAGTCTACCCCCTGAGCCGACTGCAGACT
CTCAATCTCTGTGGCAACAAGCTGTCTTCCCTCAACACCTCGACCAACCTGCCCGCTTCT
CTGTCCCAGTTGCTTCTCTGTAACACTTCCATGGCTCTCCGGGGCTTGCCACTTGACTAT
TTCATCCATGTGCGCTGGCTGGACCTGTCTGAGAACCACATTGGTGCAGGAGAGCTGGCT
TCCTTCAACTTGGCAGACTTAACTTACCTGCTGATGAACAACAACCCGGGGTTTCAGATA
TTCGCTTTTCTCAACCGATCAAACGTGCACCCAGACCGCATTGACTATTCAGGAATGGGG
CTGCACAACAGCAACCTGTCCAGTCTCTGCAAGTACCTGAGCAGCACCTCACTTTCAAAA
CTGTCCCTCATGAACAATCATATCACAAATTTGACTGATAAGACATTTTTACATTGTCCA
GCGATTAAAGCTTTCGACCTGTCTAGAAATCGGTTGAAGAGCCTTCATTGCTTGGACTTT
GTGCATGGAAATGACCTGCAGAGTCTTGTTGTCCAACACAACTTACTGGACCACTTAGAA
GGATGCTCTCTGAGCCCTCAGTGCTTCACCAACCTGAAAAACCTCACCCTTAGCTACAAT
CGGATCCTCACGGTTGGACACAATGCCTTCGCCTTCGCACCCAATCTCACCCAGTTATCC
CTGGAGTTCAACAACATCGCCTATTTGTCCAAGGGTGCGCTGAAGGGGCTTTCCAAACTT
GAGATTCTCCGGCTGGACAACAACCTGCTAACAGATTTGTACGAAGAAAGTTTTGCATCC
CTCACAAATCTGCAGCACCTTCTCCTGAGGAATAACAGGGTCGCTGTGATCTTCCCCAAC
ACATTCATGAACCTCCACAAACTACAGATCCTAGATCTAGGGGGAAATATAATCTGCTCC
TTCACAAAAGAGTCCTTAAGAGGTTTGCAGAACCTAGCCAATTTGTACCTGGATTTGAAT
CAGATCAAAGCCCCCATCCTTCACATCCAGGTGTTTTCCTATGTGGAGAAAACTCTGCAG
GTGCTCGACCTGAAAGCTAACAATATCGCATACATTTCCAGCAAGCAGGAGATCTCACCC
TTTGAGAACCTGCGGAAAATGAAGTCACTTAAAATTCACTCTCAGCAGCCCTACGGAATT
AAGATCATCCCACCCAATTTCTTCAAAGGCCTAAAGTCGTTGAAAGACCTGGACCTCTCC
AACAATAGGATTCTAACAGTGTCTCACAATGTATTTGACGACCTGGGGGAGTTGAGGTTC
CTCGACCTGTCGGACTCTTGCAACGGCATTCAGAACCTGCCCGTCGGCATCTTCCGGAAC
CAGATCCAGCTGCAGACGCTTGACCTGGAGAACATCGGCCTGCAGTCCCTCACAAACGAG
GTGTTTGGGAACCTCACCTCCCTGCGAGTCCTGCATCTGATGAAGAATGCCCTCCAGGTT
GTTAATGGGACCGTTATATTGGGGCTAAAGAATCTTGAGTACCTTGACCTCCGCAAGTGT
CCGCTGAGCTGCACCTGCAAGAGCCAGTGGTTCAAAAGCTGGCTGAACAACAGCCAGGCG
CAGATAGTCTACCTCTATAACCTAAGCTGTGACGTTGACCCTTCACGTTACATCTACAGC
TTGGATGTGAGTGTTTGCTACTCACAACTGGGCAAGCAATGCTTCTTTGGGACGGCGCCA
GTACTGCTTCTCCTAATGATCATTCCTCTGCTCTACACGCGATGTTACTGGTCCATGAAG
TACAATTTCTATGTCTTCCGAGCCTGGTTCCGGGAGAACTGGAGTAGGAATGGGAAAGAA
ACCTACAAGTACGACGCCTTTGTCTCCTACAACTCTAACGATGAATGGTGGGTACTGCAG
GAACTTGTGCCACAGTTAGAGAACTGTAGCCCTTCATCCTTTCGACTCTGCCTCCACCAC
AGAGACTTTGAGCTGGGCCGGGACATCATAGACAACATTGTGGACAGCATCTACAACAGC
AGGAAGACCATCTGTGTCATCAGCAGGAGCTACCTCCGCAGTGAGTGGTGTTCCTTAGAA
ATCCAGTTGGCCAGTTACAGGCTCCTGGATCAGCGAAAGGATGTCCTGGTCTTGGTCTTC
TTGGAAAAGATTCCGGAGCGAGACTTGTCGGCCTACCACCGGATGAGGAAGGTGATGCTG
AAGAAGACTTACATCACGTGGCCTCCAGAACCTGATGCTCAGAAGTTATTCTGGAGCAAA
GTACGCAGCTCTCTACAAAGTAATGATGCAGCAGATGACAGCATGGAAGGGATGAACATC
AGACACCATCATCTTCTGGAGTCAACTGGCCTTCTGAGCTCACCTCAGCATGGACACTCC
CAGGCACTCGAGTACACTCACTCCTAA
>TLR22A_ORF
ATGATCTCTCTCTTTGTAACACTGATCCTGCTGTCCGTAACAGCCCAGAGGGTAGCATGT
TTCTCCCTACAAGGCTGCCAAGTGCAAGGAGTCTGGGGAAAGGACATGAAGGTTCTCTGC
TATCTCGTGGGCTTGTCACGAGTTCCCTGGTCTCTACCTGTAATGGTGGTGAACTTGGAT
CTCTCCCAGAACAGGTTCTCCGACCTTCAGGCGAATGACTTCCATAACCTGAGCCAACTC
CAGGTGCTGAATGTTTCCCAGAACAAGATCAGCACCATTGATAGTCATACGTTCTCCAAC
CAAGACCGACTGGAACTATTGAACCTCACCAAAAATAGGCTAACTGACCTCTCCAGCAGC
ATGTTTACTGGGCTGAGCAGCCTCACCACCCTTCTACTCAGCCACAATAGCATCACCAAC
ATTGAGCCACATGCCTTTTCAAGCATGAAAAATCTAAGAATGATTGATTTGGCATCCAAC
AAGTTGCAGACCCTGGATTCAATGCATGCAGTGTTCATGCTGAGGACCTTAGAGAGGTTA
CAGATCGGCGACAATGGTTTACATAATTTTTTAACTAAAGATTTGAGGGGCACCCTCATG
AACCTGACAAAGCTAGACATTTCAAGAAATCCGCTCTCTGAAATTGACATGGCGAGCAAT
GTTTTCCAGAATCTCCACTCATTGGATACCTCATACGTTGGTGAGGGTCATTCTATCACA
TGGTTTTTTAAAGATCCCTGTTTCTTAAATGCATTAAAGAATCTAATGCTTAGTGGTGTT
AATATGAAGCCTGCAGAGTTGTCAGGTCTTATCCGAGGCCTTTCTTGCTCTTCTCTGGAG
AACATTCAACTCAATTATTTAAACTTGACAGACTCCGACAATCTAGTGGAACACATCTGC
TCTTTCCAACCAAATCTTACGTTTCTGCAACTGCGAGGCAACAACTTCACAGGGCTGAAG
GAAGATGTCTTTAAAAACTGCACTTCTCTAACACATTTGGATTTGTCCATGAACAATTTC
CAGGAGGTAAGCAAATTGACTTTTAAACACCTACACTTTCTGCAGGTCTTGTCCCTGGCA
TATAACAAGCTCTTTATTGTGTCAGATGACATTGTACAAATGCCATCTTTACAAATGTTG
GACCTTAGCTACAATAATATTGAAGACATTTTCATGAATCAATCTGCGTCTGCCAGTAAA
CTGACACATCTCAGCCTTGTCGGTAACCAACTGATAAAACTATTCAGTTCTTCTCAATTT
CAGGCACTTAGCAGATTGGTGGAATTACAAATTGGTAAAAATTTACTCTTAGAAATCTCA
GCACCTTTCTCTCCAGCTTTAGTGATGCTAAAATCACTTGAACTAAGGAAAAATAAACTC
ACTGCCATCAAGAAATACACCTTCGTAAACTTGACTGCACTGCAGACTCTTAATCTAGTG
GCGAACCAGATAGAATCAATAGAAGCAGGAGCTTTTGATGGCCTCAGTAATTTAGAAACT
CTACTAATTGCCAGTAACAACATTGGCAGTCCATTGTTAGAAAAAGGGATCTTCAATGGA
TTAACCTCCCTCAAAGAACTGCAAATGTTTAGCAATTACATATCCTACGCTTCAACAGAA
AAACTTAAAAGACCTCCTTTTCTTCAGCTGAAGTCATTACAAATATTCACTTTAAACAGT
CAAGCCCACACAGGGCTACTTCATTTACCGGCAAATTTCTTTGAAGGATTAATATCTGTC
AAGAGGATTCATGCAGGCAACTTGGCTATAACTACTCTGGACCCAACCACTTTTACTTAC
ACCCCTAAACTCAAAGAACTAGACCTGAGCAATAACCTTCTCAACACAATTGATCCAACG
GTGTTACAGCCAGTAGCAAACCTAAGTCAACTGCATATTAGTAGAACTGGGCTTCAATCC
CTGGATTTTGTACTCCATGTAAATTTTTCTGAAATGTTTCTTTTACGTGCAGTGGGAAAT
CAACTGCAAGTAATCAAAGATCAGCACATAAAGGCTCTACCATTCCTCAATTTCTTAGAT
ATCAGGCAGAACCCCTTCACCTGTGATTGCAATAACAAGGACTTCCTGAATTGGTCCCTC
AACGATCTGAAAACCCAAGTGCTGCATTTCTATGAATACACCTGTGCATATCCACCCGGA
TCCAAGGGAGAGCCCCTACATACATTCGAAACCAAGTGGTGCCCACGCTATGAATTTATC
CTCTTCATAAGCACATCAGGGGGAACAATACTGGTGATGGCTTGCTGCACAATCCATCAC
TTGTTCAGGTGGCAGGTGGCCTATGCTTATTACCTCTTACTTGCTTTTCTCTACGATAAG
AAACAAAAGAGAAAATTGGGTTCAAAATATACCTATGATGCATTTATTTCATACAACAGG
CATGATGAAGAGTGGGTGATGAGAGATCTTCTTCCAACACTTGAAGAACAATACCAGTGG
AAGCTATGCCTCCATCACCGAGATTTTCAGCCAGGGAAGCCAATTTTGGACAACATTGTG
GAGAACATCTATGCAAGTCGCAAGACCATCTGTGTCATCAGTGAACACTACTTGGGGAGT
GAGTGGTGCTCCAGTGAGATGCAGGTGGCCAGCTTCCGCCTTTTTGATGAGCGTAAGGAT
GTCCTTATTCTGATTTTCCTAGAAGAAATACCCAGAGAGAGGCTGTCACCATATCATAGG
ATGAGAAAGCTGGTCAAGAGAAAGACCTACCTCCGTTGGCCACAGAAGCGGGAAGAGGTA
CACTTATTCTGGCACAAAGTCAATATGGCCTTAAAAACACTGGACGACAGAGGAGAAAAT
AACCCAATTTTGCGTGGGACTATTCCAGATGACTACTAA
>TLR22B_ORF
ATGCTTGCCCAACACTTGGCATTGGTAGTCCTGGTCCTGGTTCCTTGGAGAGCCACCTGC
TACTCCCTGAAGGACTGTGTGGTGCACAGCCTTGGGGGCGAGCACACAAAGGTCTTATGC
TACAAAGTGGGACTGTTGAAGCTGCCTTCATCGTGGCCCTCCTGGCTACCCAGTATGGTG
ATCAGCCTGGATGCCTCCCAGAACCAGATCTCCATCTTGCAGCGGAGCGATTTCCAGACC
TTGAGCCAGCTGCGGGTGCTGAATGTTTCCCAAAATGAGATCCACACCATTGAGAGGCAC
ACCTTCTCCAGCCAAGGTCGACTGGAGCTATTGAACCTCACAGCTAACAGACTGACTGTC
CTATCTGACAGCATGTTTAGTGGGTTGGTCAACCTCACCACTTTGCTGCTGAGCCACAAC
AACATCACCGCCATTGAAAAGGATGCCTTTGCGGAACTCCAGAGGTTGACTGTGATTAAC
TTAACCTCCAACAAACTACAGACTCTTGATTCATTGCATGCAGCGTTTGAGCTGAAGACC
TTGGTGAAGATGCACATTGGCGATAATGGTTTACATAATTTCCTGACTGAAGATTTGAGG
GTCACCCTCATGAACCTTACAGAACTCGACTTCTCCAAAAATCCGCTCTCTGGCATTAAC
GTGACCAGCAATGTACTGCAAAATCTCCAGGCTCTGGATTCATCATTTATTGGCATGGGC
CATTCCGTCACATGGTTTTTACAAGACCCCTGTTTTCTAAAAGGCCTTAAGAGTTTATTT
CTTAACAGAGTTTACATGAAACCTCCAGAGTTGTCTGATCTCATCCAAGGCCTTTCTTGC
TGTTCCCTGGAGAATATCCAGCTAGCCAATTTGAACTTGACAGATTCCGACAATCTTTTG
GAGAAAATCTGCTCTTTCCAACCAAACCTTAGAAATCTTCAATTGCAAGGCAACAACTTC
ACTGGGCTGAAGAAAGATGTCTTTGAAAACTGCACTGCTCTCAGACATTTGGACCTGTCC
ATGAACCATTTTAAACAGGTGAGCAAACTGACTTTTAGACATCTAAATATGTTGCAGGTG
CTGTCCCTGGCAAATAATCAGCTCATTACTGTCGCCGATGACATTTTACATCTGCCATCT
CTGCGAAGGTTGGATCTCAGCTATAATAAAATCCAGGACATTTTCTTGAATCAGTCTTTG
ACTTCCAGCAGCCTGACACACCTTAACCTTGGCAGCAACAAATTGATAGCAATTTGGAGT
TCTTCCCAGTTTCAGGCCTTTGGCAATTTGTTAGAATTACAACTGGGGATTAACCGTCTC
TTAGACATAGCAGCACCTTTTTCTCCAAGTTTAATGAAACTAATAGACCTTGAAATAAGT
AAGAATAAACTTACATCCATCAGGAAACACACCTTCATAAATCTCTCTGCATTGCAAACC
CTTAACTTGGCGGCCAACCAGATAGAATCAATTGAACTAGGGGCTTTTGATGGTCTGGGG
CATTTAGAAACGTTACTTCTTTGCAGTAATAACATTGCAAGCCCACTGTTGGAGAAGAAC
ATCTTTAATGGATTGGTCTCCCTCAAAAACCTTCAGTTTTTTAGCAATGTAATCTCTTAT
GACTCCTCCAAACCTATTGCAAACCCCCCTTTTCTCCACTTGAAGAGTTTGCAGATACTG
GCTATCAACAGCCAGCGTCACATTGGCCTCCGAAATTTACCAGCAAATTTCTTCGAAGGG
TTAGTGGCAGTACAAAAAATCCATGCAGGTAACTTAGCTGTAAACAACTTGGATCCAGGA
ATTTTTCAATACACACCTGATCTTAAAGAGCTAGACATCAGCAACAACCCGCTGACCTCC
ATTAACCAGGCAGTGTTCGAGGCTGTTCCCAAACTGACCGAACTGCACATCCAGCAACTT
GGGCTGAAGACCCTGGATGCTGTCATCAAGGCAAAGCTTTCTCGACTCATTTTGCTTAGA
GCAACAGGGAATCAGTTGCAAAGTGTTAATCTCTCGCTTCCAAAGGCTCTACCGTCACTG
TTGTTTCTGGATATTGGTCAGAATCCCTTCACGTGCAGCTGTGATAACCAAGACTTCCTA
AATTGGTCGGTCCATGATCGTAAAACCCAGGTGCTACATTTTTATACTTACACCTGTGCA
TACCCAGAAAGATATATGGAAAAGTTACTCTATAATTTTGATGATGCTTCTTGTACTGTA
AACCTAGAGTTAATCCTTTTCGCATGCACCTCTGCGGGAACAATATTGTTAATGGCTTGC
TGCATGCTCTATCACTTGTGTAGGTGGCATGTGGCCTACGCCTACTACTTTTTACTTGCA
TCTCTCTATGACAGGAAACACAAGAGAAAAACTAGATCAAAATATACATATGATGCATTT
GTGTCATACAACAGGCACGATGAAGAATGGGTAATTAATGATCTTCTTCCGACACTTGAG
GAGCGAAACCAGTGGAAGGTGTGCCTTCATCACCGAGACTTCGAGCCTGGGAAGCCAATT
CTGGATAATATAGTGGAGAACATCTATGCCAGTCGGAAGACCCTCTGTGTCATCAGCCGA
CATTACTTGGAAAGTGAGTGGTGCTCCAGTGAGATGCAGGTGGCCAGCTTTCGCCTCTTT
GATGAACGCAAGGATGTCTTAATTCTGATTTTCCTTGAAGAGATACCCAACAGCAGCCTT
TCACCATACCACCGGATGAGAAAATTAGTAAAGAAAAAGACCTACCTTCGTTGGCCAAAG
AAGCAGGAGGAGATACCTGTATTCTGGCAAAAAGTAAACATGGCATTAAAAACAGATGAT
GGAGGAGAAGATAATCCGATTCTACGTGGGACTATTCCTGATGAAGATTAA
